# Supplementary material for: Alternating current electromagnetic field exposure lessens intramyocellular lipid accumulation due to high-fat feeding via enhanced lipid metabolism in mice
Source: PLoS One. 2023 Nov 27;18(11):e0289086. doi: 10.1371/journal.pone.0289086 (PMC10681264; doi:10.1371/journal.pone.0289086)
Supplement: S1 File — (XLSX) [file pone.0289086.s002.xlsx]

## Sheet: Physical parameters
Body weight (g)						Fat mass (mg)						muscle mass						Relative tibial anterior
																		muscle(mg/g)
	ND	ND+EMF	HFD	HFD+EMF			ND	ND+EMF	HFD	HFD+EMF			ND	ND+EMF	HFD	HFD+EMF			ND	ND+EMF	HFD	HFD+EMF
1	23.6	23.3	41.9	36.3		1	363	331	2726	2674		1	38	43.5	49	47		1	1.61017	1.86695	1.16945	1.23684
2	24.4	24.3	34.1	38		2	348	399	2514	2501		2	41	45	49	47		2	2.0082	1.85185	1.40762	1.23684
3	23.7	25.9	36	37.6		3	377	463	2598	2074		3	45.5	44	46.5	43.5		3	1.91983	1.69884	1.29167	1.15691
4	24.5	23.7	41.2	34.1		4	335	418	3258	2058		4	43.5	41	48.5	43		4	1.77551	1.72996	1.1165	1.31965
5	24.6	24.2	43.5	36.6		5	361	399	3439	2597		5	41	46.5	48	45		5	1.66667	1.92149	1.10345	1.22951
AVERAGE	24.16	24.28	39.34	36.52		AVERAGE	356.8	402	2907	2380.8		AVERAGE	41.8	44	48.2	45.1		AVERAGE	1.79607	1.81382	1.21774	1.23595
SD	0.472229	0.990959	4.05993	1.52217		SD	15.9437	47.5289	415.005	293.889		SD	2.84165	2.03101	1.03682	1.88414		SD	0.167363	0.0950194	0.12958	0.057652
SE	0.211187	0.44317	1.81565	0.680735		SE	7.13022	21.2556	185.596	131.431		SE	1.27083	0.908295	0.463681	0.842615		SE	0.074847	0.0424939	0.0579501	0.0257828
n	5	5	5	5		n	5	5	5	5		n	5	5	5	5		n	5	5	5	5

## Sheet: blood datas
Blood glucose(mg/dl)						Cholesterol(mg/dl)						Non-esterified fatty acids (mEq/L)
	ND	ND+EMF	HFD	HFD+EMF			ND	ND+EMF	HFD	HFD+EMF			ND	ND+EMF	HFD	HFD+EMF
1	150.952	138.68	239.9	181.698		1	134.993	112.973	221.318	195.231		1	0.508644	0.5166	0.847977	0.499397
2	122.362	144.549	193.325	174.984		2	135.133	122.02	210.659	198.527		2	0.566704	0.501762	0.603261	0.524987
3	144.505	158.022	177.674	183.544		3	123.001	124.755	242.637	215.007		3	0.384781	0.501332	0.817871	0.626056
4	153.531	158.111	201.907	176.363		4	134.712	135.063	247.756	179.032		4	0.556383	0.371018	0.850127	0.595305
5	153.353	162.468	209.199	165.158		5	122.02	122.861	242.286	192.777		5	0.412736	0.462195	0.931627	0.619389
AVERAGE	144.941	152.366	204.401	176.349		AVERAGE	129.972	123.534	232.931	196.115		AVERAGE	0.485849	0.470582	0.810173	0.573027
SD	13.1404	10.1914	23.0566	7.20211		SD	6.82184	7.88485	16.0654	12.908		SD	0.083055	0.0592005	0.123134	0.0574174
SE	5.87658	4.55773	10.3112	3.22088		SE	3.05082	3.52621	7.18466	5.77265		SE	0.0371433	0.0264753	0.0550674	0.0256778
n	5	5	5	5		n	5	5	5	5		n	5	5	5	5

## Sheet: OGTT_ ITT
AUC for OGTT						AUC for ITT
	ND	ND+EMF	HFD	HFD+EMF			ND	ND+EMF	HFD	HFD+EMF
1	20940	22905	43140	37560		1	1403	1088	6285	5085
2	24540	20685	37905	29775		2	1275	1275	5678	6068
3	22140	24180	40230	37125		3	990	1328	5888	5250
4	25185	21570	36555	27195		4	997.5	1478	7140	5610
5	21525	24060	41160	37635		5	862.5	1658	6795	5018
AVERAGE	22866	22680	39798	33858		AVERAGE	1105.6	1365.4	6357.2	5406.2
SD	1885.13	1534.37	2613	4992.75		SD	224.327	214.951	610.557	435.253
SE	843.056	686.191	1168.57	2232.83		SE	100.322	96.1289	273.049	194.651
n	5	5	5	5		n	5	5	5	5

## Sheet: IMCL
IMCL IMCL content index (%)
	ND	ND+EMF	HFD	HFD+EMF
1	5.36996	8.65353	30.5103	15.8831
2	5.4475	1.42736	21.7863	16.3312
3	3.47867	5.72024	31.3908	23.8787
4	9.46342	10.0609	43.5865	21.4399
5	8.34213	17.8244	38.7076	30.0721
AVERAGE	6.42034	8.73729	33.1963	21.521
SD	2.43191	6.05954	8.35154	5.86104
SE	1.08758	2.70991	3.73492	2.62114
n	5	5	5	5

## Sheet: SDH_CS
SDH avtivity (O.D.)						CS avtivity
	ND	ND+EMF	HFD	HFD+EMF			ND	ND+EMF	HFD	HFD+EMF
1	117.122	125.235	157.775	166.747		1	122.132	76.9224	255.98	282.739
2	121.807	128.37	150.794	162.254		2	82.3237	113.614	201.907	234.399
3	145.14	134.27	156.818	157.511		3	104.786	84.1786	206.295	351.294
4	124.743	139.382	131.441	167.04		4	82.3962	79.9779	242.424	262.919
5	122.778	126.844	152.096	170.185		5	106.5	93.1124	186.407	296.941
AVERAGE	126.318	130.82	149.785	164.747		AVERAGE	99.6276	89.5611	218.603	285.658
SD	10.8878	5.87803	10.679	4.93465		SD	17.1511	14.7623	29.2887	43.5558
SE	4.86916	2.62873	4.7758	2.20684		SE	7.67019	6.6019	13.0983	19.4787
n	5	5	5	5		n	5	5	5	5

## Sheet: FAT CD36
FAT/CD36 (Immunohistochemical analyses)						FAT/CD36 (Western blot analysis)
	ND	ND+EMF	HFD	HFD+EMF			ND	ND+EMF	HFD	HFD+EMF
1	2.7954	3.024	14.114	20.045		1	2.69633	3.57333	13.3033	21.775
2	4.37125	5.934	13.54	17.112		2	5.33667	7.06667	23.42	24.4167
3	2.942	4.09	15.89	19.0725		3	3.70333	5.04333	17.825	24.79
4	4.4775	4.93	14.006	18.195		4	5.20667	5.09333	14.635	18.195
5	4.4075	6.72	11.31	16.385		5	5.13667	4.92	14.1533	19.715
AVERAGE	3.79873	4.9396	13.772	18.1619		AVERAGE	4.41593	5.13933	16.6673	21.7783
SD	0.851435	1.46203	1.64111	1.46936		SD	1.16804	1.24764	4.14445	2.87787
SE	0.380773	0.653838	0.733925	0.657116		SE	0.522364	0.557961	1.85345	1.28702
n	5	5	5	5		n	5	5	5	5

## Sheet: protein expression
p-AMPK/AMPK		(Western blot analysis)				CPT-1b	(Western blot analysis)					UCP-3	(Western blot analysis)
	ND	ND+EMF	HFD	HFD+EMF			ND	ND+EMF	HFD	HFD+EMF			ND	ND+EMF	HFD	HFD+EMF
1	1.27839	1.02719	0.67903	1.07624		1	0.965008	1.07181	1.28061	1.8185		1	0.98321	0.92146	1.07262	1.28508											1.29674
2	0.955855	1.09739	0.677449	0.904406		2	0.930821	0.982568	1.23782	2.0587		2	0.991272	1.05765	1.18272	1.53793											1.66228
3	1.02414	1.10627	0.570031	1.0107		3	0.979871	1.10105	1.71764	2.20441		3	1.11105	1.01832	1.46359	1.72627
4	0.931539	0.947101	0.571117	0.97023		4	1.11728	1.06467	1.77565	2.67215		4	0.859897	1.07863	1.24583	1.41293
5	0.810074	1.10107	0.756988	1.14531		5	1.00702	1.58285	1.7601	3.18763		5	1.05458	1.29674	1.1123	1.66228
AVERAGE	1	1.0558	0.650923	1.02138		AVERAGE	1	1.16059	1.55436	2.38828		AVERAGE	1	1.07456	1.21541	1.5249
SD	0.173775	0.0688463	0.0800874	0.093249		SD	0.0710956	0.240117	0.270693	0.54466		SD	0.0939368	0.138083	0.153792	0.18003
SE	0.0777145	0.030789	0.0358162	0.0417022		SE	0.0317949	0.107384	0.121057	0.243579		SE	0.0420098	0.0617525	0.0687777	0.0805118
n	5	5	5	5		n	5	5	5	5		n	5	5	5	5

## Sheet: cell culture
JC-1				UCP-3/B2M
	Non-EMF	ND+EMF			Non-EMF	ND+EMF
1	7.441	6.141		1	0.964723	1.77583
2	6.702	5.708		2	1.11527	1.27022
3	6.31	6.485		3	1.49794	1.42342
4	7.222	6.089		4	0.745643	2.0728
5	6.404	5.655		5	0.774194	1.03428
6	6.676	6.207		6	0.902234	1.68763
AVERAGE	6.7925	6.0475		AVERAGE	1	1.54403
SD	0.449561	0.315159		SD	0.278466	0.375051
SE	0.183532	0.128663		SE	0.113683	0.153114
n	6	6		n	6	6
